# Supplementary material for: QTLs underlying the genetic interrelationship between efficient compatibility of Bradyrhizobium strains with soybean and genistein secretion by soybean roots
Source: PLoS One. 2018 Apr 4;13(4):e0194671. doi: 10.1371/journal.pone.0194671 (PMC5884529; doi:10.1371/journal.pone.0194671)
Supplement: S1 File — Parents. Number and percentage of bacterial types in 48 nodules (12 nodules/plant) found on Peking and Tamahomare plants from three independent experiments. Figures show the PCR-RFLP patterns of nodule bacterial types out of 48 nodules on Peking and Tamahomare plants from three independent experiments. Statistical analysis and one-way ANOVA between plants and experiments using B. japonicum USDA110, B. elkanii USDA94 and Bradyrhizobium sp. RIL Exp1: Number and percentage of nodule bacterial types of RIL from Exp1. RIL Exp2: Number and percentage of nodule bacterial types of RIL from Exp2. RIL Exp3: Number and percentage of nodule bacterial types of RIL from Exp3. 3exp summary: Summary of the percentage of nodule bacterial types of RIL (mean value, max, min, frequencies). Statistical analysis and one-way ANOVA between experiments of B. japonicum USDA110, B. elkanii USDA94 and Bradyrhizobium sp. Isoflavonoid: Daidzein and genistein secretion from soybean roots of RIL, Peking and Tamahomare. Statistical analysis and one-way ANOVA between the two replicated plants and between RIL, Peking and Tamahomare. QTL: Figures show the 22 QTLs identified on six chromosomes. Correlation: Figures show the correlations between isoflavonoid secretion from soybean roots and compatibility with USDA110 and USDA94. (XLSX) [file pone.0194671.s003.xlsx]

## Sheet: Parents
Exp1			USDA110	USDA94	B_sp	*USDA110_1	*USDA94_1	*B_sp_1
	Peking	Plant 1	2	10	0	16.6667	83.3333	0
		Plant 2	3	9	0	25	75	0
		Plant 3	3	9	0	25	75	0
		Plant 4	1	11	0	8.33333	91.6667	0
		Total	9	39	0	18.75	81.25	0
	Tamahomare	Plant 1	7	1	4	58.3333	8.33333	33.3333
		Plant 2	7	2	3	58.3333	16.6667	25
		Plant 3	6	2	4	50	16.6667	33.3333
		Plant 4	6	1	5	50	8.33333	41.6667
		Total	26	6	16	54.1667	12.5	33.3333
Exp2			USDA110	USDA94	B_sp	*USDA110_2	*USDA94_2	*B_sp_2
	Peking	Plant 1	1	11	0	8.33333	91.6667	0
		Plant 2	1	11	0	8.33333	91.6667	0
		Plant 3	0	12	0	0	100	0
		Plant 4	0	12	0	0	100	0
		Total	2	46	0	4.16667	95.8333	0
	Tamahomare	Plant 1	4	7	1	33.3333	58.3333	8.33333
		Plant 2	5	5	2	41.6667	41.6667	16.6667
		Plant 3	4	6	2	33.3333	50	16.6667
		Plant 4	3	8	1	25	66.6667	8.33333
		Total	16	26	6	33.3333	54.1667	12.5
Exp3			USDA110	USDA94	B_sp	*USDA110_3	*USDA94_3	*B_sp_3
	Peking	Plant 1	0	12	0	0	100	0
		Plant 2	0	12	0	0	100	0
		Plant 3	0	12	0	0	100	0
		Plant 4	0	12	0	0	100	0
		Total	0	48	0	0	100	0
	Tamahomare	Plant 1	8	4	0	66.6667	33.3333	0
		Plant 2	2	10	0	16.6667	83.3333	0
		Plant 3	8	4	0	66.6667	33.3333	0
		Plant 4	9	3	0	75	25	0
		Total	27	21	0	56.25	43.75	0
	Plant	Peking_USDA110	Peking_USDA94	Peking_B_sp	TamaHo_USDA110	TamaHo_USDA94	TamaHo_B_sp
Exp1	1	16.6667	83.3333	0	58.3333	8.33333	33.3333
	2	25	75	0	58.3333	16.6667	25
	3	25	75	0	50	16.6667	33.3333
	4	8.33333	91.6667	0	50	8.33333	41.6667
Exp2	1	8.33333	91.6667	0	33.3333	58.3333	8.33333
	2	8.33333	91.6667	0	41.6667	41.6667	16.6667
	3	0	100	0	33.3333	50	16.6667
	4	0	100	0	25	66.6667	8.33333
Exp3	1	0	100	0	66.6667	33.3333	0
	2	0	100	0	16.6667	83.3333	0
	3	0	100	0	66.6667	33.3333	0
	4	0	100	0	75	25	0
Descriptives
		N	Mean	Std. Deviation	Std. Error	95% Confidence Interval for Mean		Minimum	Maximum
						Lower Bound	Upper Bound
Peking_USDA110	Plant 1	3	8.33333	8.35005	4.8209	-12.4093	29.076	0	16.7
	Plant 2	3	11.1	12.733	7.35142	-20.5306	42.7306	0	25
	Plant 3	3	8.33333	14.4338	8.33333	-27.5221	44.1888	0	25
	Plan 4	3	2.76667	4.79201	2.76667	-9.13734	14.6707	0	8.3
	Total	12	7.63333	9.70636	2.80198	1.46621	13.8005	0	25
Peking_USDA94	Plant 1	3	91.6667	8.35005	4.8209	70.924	112.409	83.3	100
	Plant 2	3	88.9	12.733	7.35142	57.2694	120.531	75	100
	Plant 3	3	91.6667	14.4338	8.33333	55.8112	127.522	75	100
	Plan 4	3	97.2333	4.79201	2.76667	85.3293	109.137	91.7	100
	Total	12	92.3667	9.70636	2.80198	86.1995	98.5338	75	100
Peking_B_sp	Plant 1	3	0	0	0	0	0	0	0
	Plant 2	3	0	0	0	0	0	0	0
	Plant 3	3	0	0	0	0	0	0	0
	Plan 4	3	0	0	0	0	0	0	0
	Total	12	0	0	0	0	0	0	0
TamaHo_USDA110	Plant 1	3	52.7667	17.3739	10.0308	9.60744	95.9259	33.3	66.7
	Plant 2	3	38.9	20.9409	12.0902	-13.12	90.92	16.7	58.3
	Plant 3	3	50	16.7	9.64175	8.5149	91.4851	33.3	66.7
	Plan 4	3	50	25	14.4338	-12.1034	112.103	25	75
	Total	12	47.9167	18.1635	5.24335	36.3761	59.4572	16.7	75
TamaHo_USDA94	Plant 1	3	33.3	25	14.4338	-28.8034	95.4034	8.3	58.3
	Plant 2	3	47.2333	33.643	19.4238	-36.3406	130.807	16.7	83.3
	Plant 3	3	33.3333	16.65	9.6129	-8.02762	74.6943	16.7	50
	Plan 4	3	33.3333	30.0786	17.3659	-41.3861	108.053	8.3	66.7
	Total	12	36.8	23.9564	6.91563	21.5788	52.0212	8.3	83.3
TamaHo_B_sp	Plant 1	3	13.8667	17.3339	10.0077	-29.1931	56.9264	0	33.3
	Plant 2	3	13.9	12.733	7.35142	-17.7306	45.5306	0	25
	Plant 3	3	16.6667	16.65	9.6129	-24.6943	58.0276	0	33.3
	Plan 4	3	16.6667	22.0731	12.7439	-38.166	71.4994	0	41.7
	Total	12	15.275	15.007	4.33216	5.73998	24.81	0	41.7
ANOVA (between plants)
		Sum of Squares	df	Mean Square	F	Sig.
Peking_USDA110	Between Groups	110.047	3	36.6822	0.316806	0.813123
	Within Groups	926.3	8	115.787
	Total	1036.35	11
Peking_USDA94	Between Groups	110.047	3	36.6822	0.316806	0.813123
	Within Groups	926.3	8	115.788
	Total	1036.35	11
Peking_B_sp	Between Groups	0	3	0	.	.
	Within Groups	0	8	0
	Total	0	11
TamaHo_USDA110	Between Groups	340.51	3	113.503	0.27612	0.841157
	Within Groups	3288.53	8	411.066
	Total	3629.04	11
TamaHo_USDA94	Between Groups	435.42	3	145.14	0.19755	0.895173
	Within Groups	5877.6	8	734.7
	Total	6313.02	11
TamaHo_B_sp	Between Groups	23.2425	3	7.7475	0.0252559	0.994136
	Within Groups	2454.08	8	306.76
	Total	2477.32	11
Descriptives (Between Experiments)
		N	Mean	Std. Deviation	Std. Error	95% Confidence Interval for Mean		Minimum	Maximum
						Lower Bound	Upper Bound
Peking_USDA110	Exp1	4	18.75	7.9902	3.9951	6.03581	31.4642	8.3	25
	Exp2	4	4.15	4.79201	2.396	-3.47515	11.7752	0	8.3
	Exp3	4	0	0	0	0	0	0	0
	Total	12	7.63333	9.70636	2.80198	1.46621	13.8005	0	25
Peking_USDA94	Exp1	4	81.25	7.9902	3.9951	68.5358	93.9642	75	91.7
	Exp2	4	95.85	4.79201	2.396	88.2248	103.475	91.7	100
	Exp3	4	100	0	0	100	100	100	100
	Total	12	92.3667	9.70636	2.80198	86.1995	98.5338	75	100
Peking_B_sp	Exp1	4	0	0	0	0	0	0	0
	Exp2	4	0	0	0	0	0	0	0
	Exp3	4	0	0	0	0	0	0	0
	Total	12	0	0	0	0	0	0	0
TamaHo_USDA110	Exp1	4	54.15	4.79201	2.396	46.5248	61.7752	50	58.3
	Exp2	4	33.325	6.81781	3.4089	22.4763	44.1737	25	41.7
	Exp3	4	56.275	26.6719	13.3359	13.8341	98.7159	16.7	75
	Total	12	47.9167	18.1635	5.24335	36.3761	59.4572	16.7	75
TamaHo_USDA94	Exp1	4	12.5	4.84974	2.42487	4.78298	20.217	8.3	16.7
	Exp2	4	54.175	10.754	5.37702	37.0629	71.2871	41.7	66.7
	Exp3	4	43.725	26.6719	13.3359	1.28409	86.1659	25	83.3
	Total	12	36.8	23.9564	6.91563	21.5788	52.0212	8.3	83.3
TamaHo_B_sp	Exp1	4	33.325	6.81781	3.4089	22.4763	44.1737	25	41.7
	Exp2	4	12.5	4.84974	2.42487	4.78298	20.217	8.3	16.7
	Exp3	4	0	0	0	0	0	0	0
	Total	12	15.275	15.007	4.33216	5.73998	24.81	0	41.7
ANOVA (between experiments)
		Sum of Squares	df	Mean Square	F	Sig.
Peking_USDA110	Between Groups	775.927	2	387.963	13.4078	0.00199877
	Within Groups	260.42	9	28.9356
	Total	1036.35	11
Peking_USDA94	Between Groups	775.927	2	387.963	13.4078	0.00199877
	Within Groups	260.42	9	28.9356
	Total	1036.35	11
Peking_B_sp	Between Groups	0	2	0	.	.
	Within Groups	0	9	0
	Total	0	11
TamaHo_USDA110	Between Groups	1286.53	2	643.266	2.47145	0.139477
	Within Groups	2342.51	9	260.278
	Total	3629.04	11
TamaHo_USDA94	Between Groups	3761.34	2	1880.67	6.63331	0.0169686
	Within Groups	2551.68	9	283.519
	Total	6313.02	11
TamaHo_B_sp	Between Groups	2267.32	2	1133.66	48.5836	1.50361e-05
	Within Groups	210.008	9	23.3342
	Total	2477.32	11
Descriptive Statistics
Dependent Variable:USDA110
Genotype	Experiment		Mean	Std. Deviation	N
Peking		Exp1	18.75	7.9902	4
		Exp2	4.15	4.79201	4
		Exp3	0	0	4
		Total	7.63333	9.70636	12
Tamahomare		Exp1	54.15	4.79201	4
		Exp2	33.325	6.81781	4
		Exp3	56.275	26.6719	4
		Total	47.9167	18.1635	12
Total		Exp1	36.45	19.8809	8
		Exp2	18.7375	16.5214	8
		Exp3	28.1375	34.7808	8
		Total	27.775	25.0233	24
Tests of Between-Subjects Effects
Dependent Variable:USDA110
Source	Type III Sum of Squares	df	Mean Square	F	Sig.
Corrected Model	11798.9	5	2359.79	16.3186	3.88979e-06
Intercept	18514.8	1	18514.8	128.035	1.2917e-09
Genotype	9736.48	1	9736.48	67.3307	1.70446e-07
Experiment	1256.51	2	628.254	4.34456	0.0288698
Genotype * Experiment	805.951	2	402.975	2.78669	0.0882377
Error	2602.93	18	144.607
Total	32916.7	24
Corrected Total	14401.9	23
Descriptive Statistics
Dependent Variable:USDA94
Genotype	Experiment		Mean	Std. Deviation	N
Peking		Exp1	81.25	7.9902	4
		Exp2	95.85	4.79201	4
		Exp3	100	0	4
		Total	92.3667	9.70636	12
Tamahomare		Exp1	12.5	4.84974	4
		Exp2	54.175	10.754	4
		Exp3	43.725	26.6719	4
		Total	36.8	23.9564	12
Total		Exp1	46.875	37.2544	8
		Exp2	75.0125	23.5719	8
		Exp3	71.8625	34.7808	8
		Total	64.5833	33.5412	24
Tests of Between-Subjects Effects
Dependent Variable:USDA94
Source	Type III Sum of Squares	df	Mean Square	F	Sig.
Corrected Model	23063.2	5	4612.64	29.5251	4.4709e-08
Intercept	100104	1	100104	640.759	1.5944e-15
Genotype	18525.9	1	18525.9	118.583	2.3692e-09
Experiment	3802.71	2	1901.36	12.1704	0.00045354
Genotype * Experiment	734.561	2	367.28	2.35093	0.123851
Error	2812.09	18	156.227
Total	125979	24
Corrected Total	25875.3	23
Descriptive Statistics
Dependent Variable:U_type
Genotype	Experiment		Mean	Std. Deviation	N
Peking		Exp1	0	0	4
		Exp2	0	0	4
		Exp3	0	0	4
		Total	0	0	12
Tamahomare		Exp1	33.325	6.81781	4
		Exp2	12.5	4.84974	4
		Exp3	0	0	4
		Total	15.275	15.007	12
Total		Exp1	16.6625	18.3636	8
		Exp2	6.25	7.39749	8
		Exp3	0	0	8
		Total	7.6375	12.9837	24
Tests of Between-Subjects Effects
Dependent Variable:U_type
Source	Type III Sum of Squares	df	Mean Square	F	Sig.
Corrected Model	3667.27	5	733.454	62.8652	9.18221e-11
Intercept	1399.95	1	1399.95	119.992	2.15872e-09
Genotype	1399.95	1	1399.95	119.992	2.15872e-09
Experiment	1133.66	2	566.829	48.5836	5.56537e-08
Genotype * Experiment	1133.66	2	566.829	48.5836	5.56537e-08
Error	210.008	18	11.6671
Total	5277.23	24
Corrected Total	3877.28	23

## Sheet: RIL Exp1
Line	Plant 1			Plant 2
	USDA110	USDA94	U-type	USDA110	USDA94	U-type	USDA110	USDA94	U-type	*USDA110_1	*USDA94_1	*B_sp_1
PT01	7	5	0	7	5	0	14	10	0	58.3333	41.6667	0
PT02	9	2	1	9	1	2	18	3	3	75	12.5	12.5
PT03	10	0	2	9	1	2	19	1	4	79.1667	4.16667	16.6667
PT04	9	2	1	10	0	2	19	2	3	79.1667	8.33333	12.5
PT05	4	8	0	2	9	1	6	17	1	25	70.8333	4.16667
PT06	2	10	0	2	10	0	4	20	0	16.6667	83.3333	0
PT07	8	3	1	6	5	1	14	8	2	58.3333	33.3333	8.33333
PT08	9	0	3	8	1	3	17	1	6	70.8333	4.16667	25
PT09	8	1	3	9	0	3	17	1	6	70.8333	4.16667	25
PT10	7	3	2	7	2	3	14	5	5	58.3333	20.8333	20.8333
PT11	7	4	1	8	2	2	15	6	3	62.5	25	12.5
PT12	9	0	3	8	1	3	17	1	6	70.8333	4.16667	25
PT13	6	5	1	7	4	1	13	9	2	54.1667	37.5	8.33333
PT14	7	0	5	8	0	4	15	0	9	62.5	0	37.5
PT15	5	3	4	5	2	5	10	5	9	41.6667	20.8333	37.5
PT16	11	0	1	10	1	1	21	1	2	87.5	4.16667	8.33333
PT17	3	8	1	3	7	2	6	15	3	25	62.5	12.5
PT18	10	2	0	8	2	2	18	4	2	75	16.6667	8.33333
PT19	5	3	4	7	2	3	12	5	7	50	20.8333	29.1667
PT20	1	9	2	2	9	1	3	18	3	12.5	75	12.5
PT21	8	4	0	9	3	0	17	7	0	70.8333	29.1667	0
PT22	7	3	2	6	3	3	13	6	5	54.1667	25	20.8333
PT23	10	1	1	11	1	0	21	2	1	87.5	8.33333	4.16667
PT24							12	3	9
PT25	10	0	2	9	1	2	19	1	4	79.1667	4.16667	16.6667
PT26	7	1	4	7	0	5	14	1	9	58.3333	4.16667	37.5
PT27	4	8	0	5	7	0	9	15	0	37.5	62.5	0
PT28	8	3	1	7	4	1	15	7	2	62.5	29.1667	8.33333
PT29	8	1	3	10	1	1	18	2	4	75	8.33333	16.6667
PT30	11	0	1	10	0	2	21	0	3	87.5	0	12.5
PT31	7	5	0	7	4	1	14	9	1	58.3333	37.5	4.16667
PT32	4	7	1	4	6	2	8	13	3	33.3333	54.1667	12.5
PT33	9	3	0	7	5	0	16	8	0	66.6667	33.3333	0
PT34	8	0	4	9	0	3	17	0	7	70.8333	0	29.1667
PT35	8	2	2	7	3	2	15	5	4	62.5	20.8333	16.6667
PT36	6	5	1	7	4	1	13	9	2	54.1667	37.5	8.33333
PT37	7	0	5	7	0	5	14	0	10	58.3333	0	41.6667
PT38	8	1	3	6	3	3	14	4	6	58.3333	16.6667	25
PT39	8	1	3	8	0	4	16	1	7	66.6667	4.16667	29.1667
PT40	8	0	4	10	0	2	18	0	6	75	0	25
PT41	3	8	1	3	9	0	6	17	1	25	70.8333	4.16667
PT42	6	4	2	6	5	1	12	9	3	50	37.5	12.5
PT43	8	2	2	8	1	3	16	3	5	66.6667	12.5	20.8333
PT44	9	2	1	8	2	2	17	4	3	70.8333	16.6667	12.5
PT45	8	1	3	9	1	2	17	2	5	70.8333	8.33333	20.8333
PT46	8	3	1	10	1	1	18	4	2	75	16.6667	8.33333
PT47	8	3	1	7	4	1	15	7	2	62.5	29.1667	8.33333
PT48	8	2	1	10	1	2	18	3	3	75	12.5	12.5
PT49	10	0	2	8	0	4	18	0	6	75	0	25
PT50	10	0	2	11	0	1	21	0	3	87.5	0	12.5
PT51	7	3	2	7	4	1	14	7	3	58.3333	29.1667	12.5
PT52	8	3	1	10	1	1	18	4	2	75	16.6667	8.33333
PT53							12	10	2
PT54	4	8	0	5	7	0	9	15	0	37.5	62.5	0
PT55	7	2	3	6	3	3	13	5	6	54.1667	20.8333	25
PT56	9	0	3	8	1	3	17	1	6	70.8333	4.16667	25
PT57	8	1	3	9	0	3	17	1	6	70.8333	4.16667	25
PT58	12	0	0	10	0	2	22	0	2	91.6667	0	8.33333
PT59							18	1	5
PT60	7	2	3	9	2	1	16	4	4	66.6667	16.6667	16.6667
PT61	8	1	3	7	1	4	15	2	7	62.5	8.33333	29.1667
PT62	9	2	1	10	1	1	19	3	2	79.1667	12.5	8.33333
PT63	8	1	3	6	1	5	14	2	8	58.3333	8.33333	33.3333
PT64	4	7	1	5	7	0	9	14	1	37.5	58.3333	4.16667
PT65	6	6	0	5	7	0	11	13	0	45.8333	54.1667	0
PT66	7	4	1	7	3	2	14	7	3	58.3333	29.1667	12.5
PT67	5	5	2	6	4	2	11	9	4	45.8333	37.5	16.6667
PT68	4	8	0	4	8	0	8	16	0	33.3333	66.6667	0
PT69	7	5	0	5	7	0	12	12	0	50	50	0
PT70	8	1	3	8	0	4	16	1	7	66.6667	4.16667	29.1667
PT71	7	4	1	9	2	1	16	6	2	66.6667	25	8.33333
PT72	2	10	0	2	10	0	4	20	0	16.6667	83.3333	0
PT73	5	5	2	6	4	2	11	9	4	45.8333	37.5	16.6667
PT74	8	4	0	8	4	0	16	8	0	66.6667	33.3333	0
PT75	7	5	0	9	3	0	16	8	0	66.6667	33.3333	0
PT76	8	3	1	8	2	2	16	5	3	66.6667	20.8333	12.5
PT77	9	2	1	7	2	3	16	4	4	66.6667	16.6667	16.6667
PT78	3	9	0	3	9	0	6	18	0	25	75	0
PT79	4	8	0	4	8	0	8	16	0	33.3333	66.6667	0
PT80	10	1	1	9	1	2	19	2	3	79.1667	8.33333	12.5
PT81	5	7	0	5	7	0	10	14	0	41.6667	58.3333	0
PT82	7	5	0	6	4	2	13	9	2	54.1667	37.5	8.33333
PT83	7	2	3	8	1	3	15	3	6	62.5	12.5	25
PT84	7	2	3	9	2	1	16	4	4	66.6667	16.6667	16.6667
PT85	7	4	1	7	3	2	14	7	3	58.3333	29.1667	12.5
PT86	6	6	0	7	5	0	13	11	0	54.1667	45.8333	0
PT87	3	9	0	2	10	0	5	19	0	24	79.1667	0
PT88	7	2	3	7	3	2	14	5	5	58.3333	20.8333	20.8333
PT89	7	1	4	8	1	3	15	2	7	62.5	8.33333	29.1667
PT90	6	3	3	6	5	1	12	8	4	50	33.3333	16.6667
PT91	4	7	1	5	6	1	9	13	2	37.5	54.1667	8.33333
PT92	8	3	1	9	3	0	17	6	1	70.8333	25	4.16667
PT93	8	1	3	7	1	4	15	2	7	62.5	8.33333	29.1667
PT94	7	5	0	8	4	0	15	9	0	62.5	37.5	0
PT95	4	8	0	4	8	0	8	16	0	33.3333	66.6667	0
PT96	7	1	4	8	1	3	15	2	7	62.5	8.33333	29.1667
Max	12	10	5	11	10	5	22	20	10	91.6667	83.3333	41.6667
Min	1	0	0	2	0	0	3	0	0	12.5	0	0
Average	7.01075	3.37634	1.60215	7.08602	3.21505	1.70968	14.0938	6.53125	3.375	58.7706	27.4642	13.7993
Descriptives (Between Plants)
		N	Mean	Std. Deviation	Std. Error	95% Confidence Interval for Mean		Minimum	Maximum
						Lower Bound	Upper Bound
USDA110	Plant 1	93	7.01075	2.17942	0.225996	6.56191	7.4596	1	12
	Plant 2	93	7.08602	2.20008	0.228138	6.63292	7.53912	2	11
	Total	186	7.04839	2.18417	0.160151	6.73243	7.36435	1	12
USDA94	Plant 1	93	3.37634	2.80106	0.290457	2.79947	3.95322	0	10
	Plant 2	93	3.21505	2.85843	0.296406	2.62637	3.80374	0	10
	Total	186	3.2957	2.82339	0.207021	2.88727	3.70412	0	10
U_type	Plant 1	93	1.60215	1.37635	0.142721	1.31869	1.88561	0	5
	Plant 2	93	1.70968	1.40326	0.145511	1.42068	1.99868	0	5
	Total	186	1.65591	1.38716	0.101711	1.45525	1.85658	0	5
ANOVA (Between Plants)
		Sum of Squares	df	Mean Square	F	Sig.
USDA110	Between Groups	0.263441	1	0.263441	0.0549394	0.814942
	Within Groups	882.301	184	4.79511
	Total	882.565	185
USDA94	Between Groups	1.20968	1	1.20968	0.151053	0.69798
	Within Groups	1473.53	184	8.0083
	Total	1474.74	185
U_type	Between Groups	0.537634	1	0.537634	0.278316	0.598443
	Within Groups	355.441	184	1.93174
	Total	355.978	185
ANOVA (Between Lines)
		Sum of Squares	df	Mean Square	F	Sig.
USDA110	Between Groups	820.065	92	8.91374	13.2637	3.86565e-29
	Within Groups	62.5	93	0.672043
	Total	882.565	185
USDA94	Between Groups	1429.24	92	15.5352	31.7532	4.09384e-45
	Within Groups	45.5	93	0.489247
	Total	1474.74	185
U_type	Between Groups	314.978	92	3.42368	7.76591	3.00346e-20
	Within Groups	41	93	0.44086
	Total	355.978	185

## Sheet: RIL Exp2
	Plant 1			Plant 2
	*BJ_Exp2	*BE_Exp2	U-type	*BJ_Exp2	*BE_Exp2	U-type	USDA110	USDA94	U-type	*USDA110_2	*USDA94_2	*B_sp_2
PT01	5	7	0	6	6	0	11	13	0	45.8333	54.1667	0
PT02	9	3	0	9	2	1	18	5	1	75	20.8333	4.16667
PT03	10	1	1	11	0	1	21	1	2	87.5	4.16667	8.33333
PT04	12	0	0	10	2	0	22	2	0	91.6667	8.33333	0
PT05	1	11	0	3	9	0	4	20	0	16.6667	83.3333	0
PT06	7	5	0	6	6	0	13	11	0	54.1667	45.8333	0
PT07	4	7	1	4	8	0	8	15	1	33.3333	62.5	4.16667
PT08	9	2	1	9	1	2	18	3	3	75	12.5	12.5
PT09	9	1	2	9	2	1	18	3	3	75	12.5	12.5
PT10	8	3	1	9	2	1	17	5	2	70.8333	20.8333	8.33333
PT11	5	7	0	4	7	1	9	14	1	37.5	58.3333	4.16667
PT12	9	1	2	10	0	2	19	1	4	79.1667	4.16667	16.6667
PT13	9	2	1	8	2	2	17	4	3	70.8333	16.6667	12.5
PT14	9	1	2	9	1	2	18	2	4	75	8.33333	16.6667
PT15	9	2	1	8	3	1	17	5	2	70.8333	20.8333	8.33333
PT16	10	2	0	9	3	0	19	5	0	79.1667	20.8333	0
PT17	1	10	1	2	10	0	3	20	1	12.5	83.3333	4.16667
PT18	8	4	0	7	4	1	15	8	1	62.5	33.3333	4.16667
PT19	4	6	2	5	6	1	9	12	3	37.5	50	12.5
PT20	5	7	0	7	3	2	12	10	2	50	41.6667	8.33333
PT21	5	7	0	4	8	0	9	15	0	37.5	62.5	0
PT22	4	7	1	3	8	1	7	15	2	29.1667	62.5	8.33333
PT23	12	0	0	10	2	0	22	2	0	91.6667	8.33333	0
PT24							18	3	3
PT25	10	1	1	10	2	0	20	3	1	83.3333	12.5	4.16667
PT26	9	1	2	9	1	2	18	2	4	75	8.33333	16.6667
PT27	10	2	0	9	2	1	19	4	1	79.1667	16.6667	4.16667
PT28	8	3	1	9	3	0	17	6	1	70.8333	25	4.16667
PT29	10	2	0	10	1	1	20	3	1	83.3333	12.5	4.16667
PT30	6	6	0	7	4	1	13	10	1	54.1667	41.6667	4.16667
PT31	4	8	0	4	8	0	8	16	0	33.3333	66.6667	0
PT32	4	7	1	4	8	0	8	15	1	33.3333	62.5	4.16667
PT33	4	8	0	5	7	0	9	15	0	37.5	62.5	0
PT34	7	4	1	6	4	2	13	8	3	54.1667	33.3333	12.5
PT35	9	2	1	9	2	1	18	4	2	75	16.6667	8.33333
PT36	8	4	0	8	3	1	16	7	1	66.6667	29.1667	4.16667
PT37	10	0	2	8	0	4	18	0	6	75	0	25
PT38	8	2	2	10	1	1	18	3	3	75	12.5	12.5
PT39	8	1	3	10	1	1	18	2	4	75	8.33333	16.6667
PT40	10	1	1	9	2	1	19	3	2	79.1667	12.5	8.33333
PT41	2	10	0	2	10	0	4	20	0	16.6667	83.3333	0
PT42	8	3	1	10	2	0	18	5	1	75	20.8333	4.16667
PT43	10	1	1	9	2	1	19	3	2	79.1667	12.5	8.33333
PT44	8	3	1	8	3	1	16	6	2	66.6667	25	8.33333
PT45	10	1	1	9	1	2	19	2	3	79.1667	8.33333	12.5
PT46	6	6	0	6	5	1	12	11	1	50	45.8333	4.16667
PT47	8	3	1	9	2	1	17	5	2	70.8333	20.8333	8.33333
PT48	8	2	2	9	2	1	17	4	3	70.8333	16.6667	12.5
PT49	9	2	1	9	2	1	18	4	2	75	16.6667	8.33333
PT50	9	1	2	11	1	0	20	2	2	83.3333	8.33333	8.33333
PT51	4	8	0	4	7	1	8	15	1	33.3333	62.5	4.16667
PT52	2	10	0	3	9	0	5	19	0	20.8333	79.1667	0
PT53							7	16	1
PT54	2	10	0	3	9	0	5	19	0	20.8333	79.1667	0
PT55	4	6	2	4	7	1	8	13	3	33.3333	54.1667	12.5
PT56	9	2	1	9	1	2	18	3	3	75	12.5	12.5
PT57	10	1	1	9	1	2	19	2	3	79.1667	8.33333	12.5
PT58	10	1	1	11	1	0	21	2	1	87.5	8.33333	4.16667
PT59							20	2	2
PT60	10	1	1	9	2	1	19	3	2	79.1667	12.5	8.33333
PT61	9	1	2	11	0	1	20	1	3	83.3333	4.16667	12.5
PT62	9	2	1	8	3	1	17	5	2	70.8333	20.8333	8.33333
PT63	9	2	1	9	3	0	18	5	1	75	20.8333	4.16667
PT64	6	6	0	6	6	0	12	12	0	50	50	0
PT65	2	10	0	3	9	0	5	19	0	20.8333	79.1667	0
PT66	4	8	0	4	7	1	8	15	1	33.3333	62.5	4.16667
PT67	5	6	1	6	6	0	11	12	1	45.8333	50	4.16667
PT68	1	11	0	3	9	0	4	20	0	16.6667	83.3333	0
PT69	4	8	0	4	8	0	8	16	0	33.3333	66.6667	0
PT70	5	5	2	5	6	1	10	11	3	41.6667	45.8333	12.5
PT71	6	6	0	5	7	0	11	13	0	45.8333	54.1667	0
PT72	3	9	0	4	8	0	7	17	0	29.1667	70.8333	0
PT73	5	6	1	7	4	1	12	10	2	50	41.6667	8.33333
PT74	10	2	0	10	2	0	20	4	0	83.3333	16.6667	0
PT75	4	8	0	4	8	0	8	16	0	33.3333	66.6667	0
PT76	6	5	1	6	6	0	12	11	1	50	45.8333	4.16667
PT77	5	7	0	4	7	1	9	14	1	37.5	58.3333	4.16667
PT78	2	10	0	2	10	0	4	20	0	16.6667	83.3333	0
PT79	5	7	0	7	5	0	12	12	0	50	50	0
PT80	5	6	1	5	7	0	10	13	1	41.6667	54.1667	4.16667
PT81	3	9	0	2	10	0	5	19	0	20.8333	79.1667	0
PT82	9	3	0	9	3	0	18	6	0	75	25	0
PT83	4	7	1	4	6	2	8	13	3	33.3333	54.1667	12.5
PT84	8	2	2	10	2	0	18	4	2	75	16.6667	8.33333
PT85	4	8	0	4	7	1	8	15	1	33.3333	62.5	4.16667
PT86	4	8		3	9	0	7	17	0	29.1667	70.8333	0
PT87	7	5	0	7	5	0	14	10	0	24	41.6667	0
PT88	3	8	1	5	6	1	8	14	2	33.3333	58.3333	8.33333
PT89	10	0	2	9	1	2	19	1	4	79.1667	4.16667	16.6667
PT90	6	5	1	5	6	1	11	11	2	45.8333	45.8333	8.33333
PT91	5	6	1	6	6	0	11	12	1	45.8333	50	4.16667
PT92	10	2	0	9	1	2	19	3	2	79.1667	12.5	8.33333
PT93	10	1	1	9	1	2	19	2	3	79.1667	8.33333	12.5
PT94	5	7	0	5	7	0	10	14	0	41.6667	58.3333	0
PT95	2	10	0	3	9	0	5	19	0	20.8333	79.1667	0
PT96	4	6	2	5	6	1	9	12	3	37.5	50	12.5
Max	12	11	3	11	10	4	22	20	6	91.6667	83.3333	25
Min	1	0	0	2	0	0	3	0	0	12.5	0	0
Average	6.63441	4.63441	0.73913	6.78495	4.48387	0.731183	13.4688	9.05208	1.47917	55.5448	37.9928	6.09319
Descriptives (Between plants)
		N	Mean	Std. Deviation	Std. Error	95% Confidence Interval for Mean		Minimum	Maximum
						Lower Bound	Upper Bound
USDA110	Plant 1	93	6.63441	2.85819	0.29638	6.04577	7.22305	1	12
	Plant 2	93	6.78495	2.65743	0.275563	6.23765	7.33224	2	11
	Total	186	6.70968	2.7532	0.201875	6.31141	7.10795	1	12
USDA94	Plant 1	93	4.63441	3.18551	0.330322	3.97836	5.29046	0	11
	Plant 2	93	4.48387	3.01667	0.312814	3.8626	5.10515	0	10
	Total	186	4.55914	3.09476	0.226919	4.11146	5.00682	0	11
U_type	Plant 1	92	0.73913	0.768466	0.0801181	0.579986	0.898275	0	3
	Plant 2	93	0.731183	0.795911	0.0825321	0.567267	0.895099	0	4
	Total	185	0.735135	0.780265	0.0573662	0.621955	0.848315	0	4
ANOVA (between plants)
		Sum of Squares	df	Mean Square	F	Sig.
USDA110	Between Groups	0.898936	1	0.898936	0.11923	0.730261
	Within Groups	1402.35	186	7.53952
	Total	1403.25	187
USDA94	Between Groups	0.898936	1	0.898936	0.0944594	0.758927
	Within Groups	1770.1	186	9.51664
	Total	1770.99	187
B_sp	Between Groups	0	1	0	0	1
	Within Groups	111.745	186	0.600778
	Total	111.745	187
ANOVA (Between Lines)
		Sum of Squares	df	Mean Square	F	Sig.
USDA110	Between Groups	1350.32	92	14.6774	26.25	1.5936e-41
	Within Groups	52	93	0.55914
	Total	1402.32	185
USDA94	Between Groups	1723.85	92	18.7375	36.3039	1.14746e-47
	Within Groups	48	93	0.516129
	Total	1771.85	185
U_type	Between Groups	80.0216	92	0.8698	2.50068	8.13887e-06
	Within Groups	32	92	0.347826
	Total	112.022	184

## Sheet: RIL Exp3
Line	Plant 1			Plant 2
	USDA110	USDA94	U-type	USDA110	USDA94	U-type	USDA110	USDA94	U-type	*Bj	*BE	*B_sp
PT01	5	7	0	3	9	0	8	16	0	33.3333	66.6667	0
PT02	10	1	1	8	3	1	18	4	2	75	16.6667	8.33333
PT03	12	0	0	11	1	0	23	1	0	95.8333	4.16667	0
PT04	12	0	0	12	0	0	24	0	0	100	0	0
PT05	1	11	0	1	11	0	2	22	0	8.33333	91.6667	0
PT06	12	0	0	10	2	0	22	2	0	91.6667	8.33333	0
PT07	1	11	0	1	11	0	2	22	0	8.33333	91.6667	0
PT08	8	3	0	10	2	0	18	5	0	78.2609	21.7391	0
PT09	10	1	1	9	3	0	19	4	1	79.1667	16.6667	4.16667
PT10	10	2	0	10	2	0	20	4	0	83.3333	16.6667	0
PT11	2	10	0	0	12	0	2	22	0	8.33333	91.6667	0
PT12	10	0	1	11	1	1	21	1	2	87.5	4.16667	8.33333
PT13	9	3	0	11	1	0	20	4	0	83.3333	16.6667	0
PT14	10	2	0	5	1	0	15	3	0	83.3333	16.6667	0
PT15	8	3	1	7	4	1	15	7	2	62.5	29.1667	8.33333
PT16	8	4	0	8	4	0	16	8	0	66.6667	33.3333	0
PT17	0	12	0	0	12	0	0	24	0	0	100	0
PT18	3	3	0	3	3	0	6	6	0	50	50	0
PT19	3	9	0	2	10	0	5	19	0	20.8333	79.1667	0
PT20	10	1	1	10	1	1	20	2	2	83.3333	8.33333	8.33333
PT21	0	12	0	1	11	0	1	23	0	4.16667	95.8333	0
PT22	0	12	0	1	11	0	1	23	0	4.16667	95.8333	0
PT23	11	1	0	11	0	1	22	1	1	91.6667	4.16667	4.16667
PT24							23	1	0
PT25	9	3	0	11	1	0	20	4	0	83.3333	16.6667	0
PT26	10	2	0	11	1	0	21	3	0	87.5	12.5	0
PT27							0	0	0	-	-	-
PT28	10	1	1	9	3	0	19	4	1	79.1667	16.6667	4.16667
PT29	10	2	0	11	1	0	21	3	0	87.5	12.5	0
PT30	3	9	0	2	10	0	5	19	0	20.8333	79.1667	0
PT31	2	10	0	0	12	0	2	22	0	8.33333	91.6667	0
PT32	4	8	0	4	8	0	8	16	0	33.3333	66.6667	0
PT33	0	12	0	2	10	0	2	22	0	8.33333	91.6667	0
PT34	3	9	0	5	7	0	8	16	0	33.3333	66.6667	0
PT35	10	1	0	10	1	0	20	2	0	90.9091	9.09091	0
PT36	10	2	0	9	3	0	19	5	0	79.1667	20.8333	0
PT37	10	0	2	12	0	0	22	0	2	91.6667	0	8.33333
PT38	12	0	0	10	2	0	22	2	0	91.6667	8.33333	0
PT39	10	1	1	9	1	2	19	2	3	79.1667	8.33333	12.5
PT40	10	2	0	9	3	0	19	5	0	79.1667	20.8333	0
PT41	1	8	0	0	7	0	1	15	0	6.25	93.75	0
PT42	8	0	0	8	0	0	16	0	0	100	0	0
PT43	11	1	0	11	1	0	22	2	0	91.6667	8.33333	0
PT44	8	3	1	7	4	1	15	7	2	62.5	29.1667	8.33333
PT45	7	0	1	9	1	0	16	1	1	88.8889	5.55556	5.55556
PT46	4	8	0	2	10	0	6	18	0	25	75	0
PT47	10	1	1	9	1	1	19	2	2	82.6087	8.69565	8.69565
PT48	8	3	2	7	2	2	15	5	4	62.5	20.8333	16.6667
PT49	8	4	0	9	3	0	17	7	0	70.8333	29.1667	0
PT50	8	3	1	10	1	1	18	4	2	75	16.6667	8.33333
PT51	1	10	0	0	13	0	1	23	0	4.16667	95.8333	0
PT52	0	12	0	1	11	0	1	23	0	4.16667	95.8333	0
PT53							2	22	0
PT54	0	12	0	2	10	0	2	22	0	8.33333	91.6667	0
PT55	1	9	0	1	8	0	2	17	0	10.5263	89.4737	0
PT56	10	2	0	9	3	0	19	5	0	79.1667	20.8333	0
PT57	11	0	1	10	2	0	21	2	1	87.5	8.33333	4.16667
PT58	10	2	0	10	2	0	20	4	0	83.3333	16.6667	0
PT59							21	2	1
PT60	10	2	0	11	0	1	21	2	1	87.5	8.33333	4.16667
PT61	12	0	0	4	0	0	16	0	0	100	0	0
PT62							0	0	0	-	-	-
PT63	11	0	1	12	0	0	23	0	1	95.8333	0	4.16667
PT64							0	0	0	-	-	-
PT65	0	12	0	0	12	0	0	24	0	0	100	0
PT66	1	11	0	0	12	0	1	23	0	4.16667	95.8333	0
PT67	5	7	0	5	7	0	10	14	0	41.6667	58.3333	0
PT68	0	12	0	0	12	0	0	24	0	0	100	0
PT69	3	9	0	2	10	0	5	19	0	20.8333	79.1667	0
PT70	1	11	0	2	10	0	3	21	0	12.5	87.5	0
PT71	3	9	0	2	10	0	5	19	0	20.8333	79.1667	0
PT72	6	6	0	4	8	0	10	14	0	41.6667	58.3333	0
PT73	7	5	0	6	6	0	13	11	0	54.1667	45.8333	0
PT74	11	0	1	12	0	0	23	0	1	95.8333	0	4.16667
PT75	1	11	0	0	12	0	1	23	0	4.16667	95.8333	0
PT76	4	8	0	3	9	0	7	17	0	29.1667	70.8333	0
PT77	0	12	0	1	11	0	1	23	0	4.16667	95.8333	0
PT78	0	12	0	2	10	0	2	22	0	8.33333	91.6667	0
PT79	7	5	0	7	3	0	14	8	0	63.6364	36.3636	0
PT80	0	12	0	0	12	0	0	24	0	0	100	0
PT81	0	12	0	1	11	0	1	23	0	4.16667	95.8333	0
PT82	11	1	0	11	1	0	22	2	0	91.6667	8.33333	0
PT83	1	11	0	0	12	0	1	23	0	4.16667	95.8333	0
PT84	11	1	0	9	3	0	20	4	0	83.3333	16.6667	0
PT85	0	12	0	2	10	0	2	22	0	8.33333	91.6667	0
PT86	1	11	0	0	12	0	1	23	0	24	95.8333	0
PT87	12	0	0	0	0	0	12	0	0	100	0	0
PT88	0	12	0	1	11	0	1	23	0	4.16667	95.8333	0
PT89	11	0	1	11	0	1	22	0	2	91.6667	0	8.33333
PT90	4	7	1	5	6	1	9	13	2	37.5	54.1667	8.33333
PT91	3	3	1	3	2	0	6	5	1	50	41.6667	8.33333
PT92	4	7	1	5	7	0	9	14	1	37.5	58.3333	4.16667
PT93	12	0	0	11	1	0	23	1	0	95.8333	4.16667	0
PT94							0	0	0	-	-	-
PT95	1	11	0	2	10	0	3	21	0	12.5	87.5	0
PT96	1	5	0	0	6	0	1	11	0	8.33333	91.6667	0
Max	12	12	2	12	13	2	24	24	4	100	100	16.6667
Min	0	0	0	0	0	0	0	0	0	0	0	0
Average	5.93258	5.44944	0.247191	5.59551	5.53933	0.168539	11.1667	10.4479	0.395833	50.9279	47.4963	1.7987
Descriptives (Between plants)
		N	Mean	Std. Deviation	Std. Error	95% Confidence Interval for Mean		Minimum	Maximum
						Lower Bound	Upper Bound
USDA110	Plant 1	89	5.93258	4.41279	0.467754	5.00302	6.86215	0	12
	Plant 2	89	5.59551	4.31361	0.457242	4.68683	6.50418	0	12
	Total	178	5.76404	4.35442	0.326377	5.11995	6.40814	0	12
USDA94	Plant 1	89	5.44944	4.58508	0.486018	4.48358	6.4153	0	12
	Plant 2	89	5.53933	4.51023	0.478084	4.58924	6.48942	0	13
	Total	178	5.49438	4.53517	0.339925	4.82355	6.16521	0	13
U_type	Plant 1	89	0.247191	0.483381	0.0512382	0.145366	0.349016	0	2
	Plant 2	89	0.168539	0.432644	0.0458602	0.0774019	0.259677	0	2
	Total	178	0.207865	0.459114	0.034412	0.139955	0.275776	0	2
ANOVA (Between Plants)
		Sum of Squares	df	Mean Square	F	Sig.
USDA110	Between Groups	5.05618	1	5.05618	0.265556	0.606975
	Within Groups	3351.03	176	19.04
	Total	3356.09	177
USDA94	Between Groups	0.359551	1	0.359551	0.0173842	0.895254
	Within Groups	3640.13	176	20.6826
	Total	3640.49	177
U_type	Between Groups	0.275281	1	0.275281	1.30825	0.254265
	Within Groups	37.0337	176	0.210419
	Total	37.309	177
ANOVA (Between Lines)
		Sum of Squares	df	Mean Square	F	Sig.
USDA110	Between Groups	3178.09	88	36.1147	18.0573	3.2678e-33
	Within Groups	178	89	2
	Total	3356.09	177
USDA94	Between Groups	3572.49	88	40.5965	53.1337	9.88707e-53
	Within Groups	68	89	0.764045
	Total	3640.49	177
U_type	Between Groups	29.809	88	0.338739	4.0197	1.52726e-10
	Within Groups	7.5	89	0.0842697
	Total	37.309	177

## Sheet: 3exp summary
	*BJ_Exp1	*BE_Exp1	*B_sp_Exp1	*BJ_Exp2	*BE_Exp2	*B_sp_Exp2	*BJ_Exp3	*BE_Exp3	*B_sp_Exp3
PT01	58.3333	41.6667	0	45.8333	54.1667	0	33.3333	66.6667	0
PT02	75	12.5	12.5	75	20.8333	4.16667	75	16.6667	8.33333
PT03	79.1667	4.16667	16.6667	87.5	4.16667	8.33333	95.8333	4.16667	0
PT04	79.1667	8.33333	12.5	91.6667	8.33333	0	100	0	0
PT05	25	70.8333	4.16667	16.6667	83.3333	0	8.33333	91.6667	0
PT06	16.6667	83.3333	0	54.1667	45.8333	0	91.6667	8.33333	0
PT07	58.3333	33.3333	8.33333	33.3333	62.5	4.16667	8.33333	91.6667	0
PT08	70.8333	4.16667	25	75	12.5	12.5	78.2609	21.7391	0
PT09	70.8333	4.16667	25	75	12.5	12.5	79.1667	16.6667	4.16667
PT10	58.3333	20.8333	20.8333	70.8333	20.8333	8.33333	83.3333	16.6667	0
PT11	62.5	25	12.5	37.5	58.3333	4.16667	8.33333	91.6667	0
PT12	70.8333	4.16667	25	79.1667	4.16667	16.6667	87.5	4.16667	8.33333
PT13	54.1667	37.5	8.33333	70.8333	16.6667	12.5	83.3333	16.6667	0
PT14	62.5	0	37.5	75	8.33333	16.6667	83.3333	16.6667	0
PT15	41.6667	20.8333	37.5	70.8333	20.8333	8.33333	62.5	29.1667	8.33333
PT16	87.5	4.16667	8.33333	79.1667	20.8333	0	66.6667	33.3333	0
PT17	25	62.5	12.5	12.5	83.3333	4.16667	0	100	0
PT18	75	16.6667	8.33333	62.5	33.3333	4.16667	50	50	0
PT19	50	20.8333	29.1667	37.5	50	12.5	20.8333	79.1667	0
PT20	12.5	75	12.5	50	41.6667	8.33333	83.3333	8.33333	8.33333
PT21	70.8333	29.1667	0	37.5	62.5	0	4.16667	95.8333	0
PT22	54.1667	25	20.8333	29.1667	62.5	8.33333	4.16667	95.8333	0
PT23	87.5	8.33333	4.16667	91.6667	8.33333	0	91.6667	4.16667	4.16667
PT24
PT25	79.1667	4.16667	16.6667	83.3333	12.5	4.16667	83.3333	16.6667	0
PT26	58.3333	4.16667	37.5	75	8.33333	16.6667	87.5	12.5	0
PT27	37.5	62.5	0	79.1667	16.6667	4.16667	-	-	-
PT28	62.5	29.1667	8.33333	70.8333	25	4.16667	79.1667	16.6667	4.16667
PT29	75	8.33333	16.6667	83.3333	12.5	4.16667	87.5	12.5	0
PT30	87.5	0	12.5	54.1667	41.6667	4.16667	20.8333	79.1667	0
PT31	58.3333	37.5	4.16667	33.3333	66.6667	0	8.33333	91.6667	0
PT32	33.3333	54.1667	12.5	33.3333	62.5	4.16667	33.3333	66.6667	0
PT33	66.6667	33.3333	0	37.5	62.5	0	8.33333	91.6667	0
PT34	70.8333	0	29.1667	54.1667	33.3333	12.5	33.3333	66.6667	0
PT35	62.5	20.8333	16.6667	75	16.6667	8.33333	90.9091	9.09091	0
PT36	54.1667	37.5	8.33333	66.6667	29.1667	4.16667	79.1667	20.8333	0
PT37	58.3333	0	41.6667	75	0	25	91.6667	0	8.33333
PT38	58.3333	16.6667	25	75	12.5	12.5	91.6667	8.33333	0
PT39	66.6667	4.16667	29.1667	75	8.33333	16.6667	79.1667	8.33333	12.5
PT40	75	0	25	79.1667	12.5	8.33333	79.1667	20.8333	0
PT41	25	70.8333	4.16667	16.6667	83.3333	0	6.25	93.75	0
PT42	50	37.5	12.5	75	20.8333	4.16667	100	0	0
PT43	66.6667	12.5	20.8333	79.1667	12.5	8.33333	91.6667	8.33333	0
PT44	70.8333	16.6667	12.5	66.6667	25	8.33333	62.5	29.1667	8.33333
PT45	70.8333	8.33333	20.8333	79.1667	8.33333	12.5	88.8889	5.55556	5.55556
PT46	75	16.6667	8.33333	50	45.8333	4.16667	25	75	0
PT47	62.5	29.1667	8.33333	70.8333	20.8333	8.33333	82.6087	8.69565	8.69565
PT48	75	12.5	12.5	70.8333	16.6667	12.5	62.5	20.8333	16.6667
PT49	75	0	25	75	16.6667	8.33333	70.8333	29.1667	0
PT50	87.5	0	12.5	83.3333	8.33333	8.33333	75	16.6667	8.33333
PT51	58.3333	29.1667	12.5	33.3333	62.5	4.16667	4.16667	95.8333	0
PT52	75	16.6667	8.33333	20.8333	79.1667	0	4.16667	95.8333	0
PT53
PT54	37.5	62.5	0	20.8333	79.1667	0	8.33333	91.6667	0
PT55	54.1667	20.8333	25	33.3333	54.1667	12.5	10.5263	89.4737	0
PT56	70.8333	4.16667	25	75	12.5	12.5	79.1667	20.8333	0
PT57	70.8333	4.16667	25	79.1667	8.33333	12.5	87.5	8.33333	4.16667
PT58	91.6667	0	8.33333	87.5	8.33333	4.16667	83.3333	16.6667	0
PT59
PT60	66.6667	16.6667	16.6667	79.1667	12.5	8.33333	87.5	8.33333	4.16667
PT61	62.5	8.33333	29.1667	83.3333	4.16667	12.5	100	0	0
PT62	79.1667	12.5	8.33333	70.8333	20.8333	8.33333	-	-	-
PT63	58.3333	8.33333	33.3333	75	20.8333	4.16667	95.8333	0	4.16667
PT64	37.5	58.3333	4.16667	50	50	0	-	-	-
PT65	45.8333	54.1667	0	20.8333	79.1667	0	0	100	0
PT66	58.3333	29.1667	12.5	33.3333	62.5	4.16667	4.16667	95.8333	0
PT67	45.8333	37.5	16.6667	45.8333	50	4.16667	41.6667	58.3333	0
PT68	33.3333	66.6667	0	16.6667	83.3333	0	0	100	0
PT69	50	50	0	33.3333	66.6667	0	20.8333	79.1667	0
PT70	66.6667	4.16667	29.1667	41.6667	45.8333	12.5	12.5	87.5	0
PT71	66.6667	25	8.33333	45.8333	54.1667	0	20.8333	79.1667	0
PT72	16.6667	83.3333	0	29.1667	70.8333	0	41.6667	58.3333	0
PT73	45.8333	37.5	16.6667	50	41.6667	8.33333	54.1667	45.8333	0
PT74	66.6667	33.3333	0	83.3333	16.6667	0	95.8333	0	4.16667
PT75	66.6667	33.3333	0	33.3333	66.6667	0	4.16667	95.8333	0
PT76	66.6667	20.8333	12.5	50	45.8333	4.16667	29.1667	70.8333	0
PT77	66.6667	16.6667	16.6667	37.5	58.3333	4.16667	4.16667	95.8333	0
PT78	25	75	0	16.6667	83.3333	0	8.33333	91.6667	0
PT79	33.3333	66.6667	0	50	50	0	63.6364	36.3636	0
PT80	79.1667	8.33333	12.5	41.6667	54.1667	4.16667	0	100	0
PT81	41.6667	58.3333	0	20.8333	79.1667	0	4.16667	95.8333	0
PT82	54.1667	37.5	8.33333	75	25	0	91.6667	8.33333	0
PT83	62.5	12.5	25	33.3333	54.1667	12.5	4.16667	95.8333	0
PT84	66.6667	16.6667	16.6667	75	16.6667	8.33333	83.3333	16.6667	0
PT85	58.3333	29.1667	12.5	33.3333	62.5	4.16667	8.33333	91.6667	0
PT86	54.1667	45.8333	0	29.1667	70.8333	0	24	95.8333	0
PT87	24	79.1667	0	24	41.6667	0	100	0	0
PT88	58.3333	20.8333	20.8333	33.3333	58.3333	8.33333	4.16667	95.8333	0
PT89	62.5	8.33333	29.1667	79.1667	4.16667	16.6667	91.6667	0	8.33333
PT90	50	33.3333	16.6667	45.8333	45.8333	8.33333	37.5	54.1667	8.33333
PT91	37.5	54.1667	8.33333	45.8333	50	4.16667	50	41.6667	8.33333
PT92	70.8333	25	4.16667	79.1667	12.5	8.33333	37.5	58.3333	4.16667
PT93	62.5	8.33333	29.1667	79.1667	8.33333	12.5	95.8333	4.16667	0
PT94	62.5	37.5	0	41.6667	58.3333	0	-	-	-
PT95	33.3333	66.6667	0	20.8333	79.1667	0	12.5	87.5	0
PT96	62.5	8.33333	29.1667	37.5	50	12.5	8.33333	91.6667	0
Mean	58.7706	27.4642	13.7993	55.5448	37.9928	6.09319	50.9279	47.4963	1.7987
Max	91.6667	83.3333	41.6667	91.6667	83.3333	25	100	100	16.6667
Min	12.5	0	0	12.5	0	0	0	0	0
Frequency
Range	*BJ_Exp1	*BE_Exp1	*B_sp_Exp1	*BJ_Exp2	*BE_Exp2	*B_sp_Exp2	*BJ_Exp3	*BE_Exp3	*B_sp_Exp3
[0 - 10[	0	29	39	0	15	71	24	23	87
[10 - 20[	3	13	26	5	17	21	3	12	2
[20 - 30[	5	17	23	9	12	1	7	8	0
[30 - 40[	8	13	4	17	2	0	5	2	0
[40 - 50[	5	2	1	8	9	0	2	2	0
[50 - 60[	22	6	0	9	15	0	3	5	0
[60 - 70[	22	6	0	3	11	0	5	3	0
[70 - 80[	23	5	0	33	7	0	10	6	0
[80 - 90[	4	2	0	7	5	0	14	3	0
[90 - 100]	1	0	0	2	0	0	16	25	0
Descriptives (Between Experiments)
		N	Mean	Std. Deviation	Std. Error	95% Confidence Interval for Mean		Minimum	Maximum
						Lower Bound	Upper Bound
USDA110	Exp1	93	58.7699	17.5236	1.81712	55.1609	62.3788	12.5	91.7
	Exp2	93	55.543	22.8192	2.36624	50.8435	60.2426	12.5	91.7
	Exp3	89	50.9281	36.528	3.87196	43.2334	58.6228	0	100
	Total	275	55.1407	26.7725	1.61444	51.9624	58.319	0	100
USDA94	Exp1	93	27.4656	23.2232	2.40813	22.6828	32.2483	0	83.3
	Exp2	93	37.9903	25.5088	2.64514	32.7368	43.2438	0	83.3
	Exp3	89	47.5	38.079	4.03637	39.4786	55.5214	0	100
	Total	275	37.5087	30.5287	1.84095	33.8845	41.1329	0	100
U_type	Exp1	93	13.8011	10.9079	1.1311	11.5546	16.0475	0	41.7
	Exp2	93	6.09677	5.5117	0.571536	4.96165	7.23189	0	25
	Exp3	89	1.79888	3.51007	0.372066	1.05947	2.53828	0	16.7
	Total	275	7.31127	8.87544	0.535209	6.25763	8.36492	0	41.7
ANOVA (Between Experiments)
		Sum of Squares	df	Mean Square	F	Sig.
USDA110	Between Groups	2819.36	2	1409.68	1.9808	0.139944
	Within Groups	193575	272	711.673
	Total	196394	274
USDA94	Between Groups	18286.4	2	9143.22	10.4899	4.08758e-05
	Within Groups	237082	272	871.626
	Total	255369	274
U_type	Between Groups	6758.51	2	3379.25	61.9987	6.53466e-23
	Within Groups	14825.4	272	54.5053
	Total	21583.9	274

## Sheet: Isoflavone
Standard	Quantity dissolved (μg)	Volume of MeOH solvant (mL)	volume of sample (mL)	Detected peak area	Quantity (μg) /area
Daidzein	1000000	60	0.5	6064992	0.00137401
Genistein	1000000	60	0.5	5253008	0.00158639
	Daidzein Peak area		Genistein Peak area		Daidzein content (μg)			Genistein content (μg)
	Plant 1	Plant 2	Plant 1	Plant 2	Plant 1	Plant 2	Average	Plant 1	Plant 2	Average
PT01	78792	70719	252	225	108.261	97.1683	102.714	0.399771	0.356938	0.378355
PT02	109592	97969	501	462	150.58	134.61	142.595	0.794783	0.732913	0.763848
PT03	70360	73526	600	648	96.675	101.025	98.8501	0.951836	1.02798	0.989909
PT04	115392	95562	588	552	158.549	131.303	144.926	0.932799	0.875689	0.904244
PT05	54084	64522	280	320	74.3117	88.6536	81.4827	0.44419	0.507646	0.475918
PT06	201	227	367	365	0.276175	0.311899	0.294037	0.582206	0.579033	0.58062
PT07	200	167	371	394	0.274801	0.229459	0.25213	0.588552	0.625039	0.606795
PT08	4348	5250	259	230	5.97418	7.21353	6.59385	0.410876	0.36487	0.387873
PT09	56549	61507	839	709	77.6986	84.511	81.1048	1.33098	1.12475	1.22787
PT10	30424	35145	658	560	41.8027	48.2894	45.0461	1.04385	0.88838	0.966113
PT11	1451	1422	312	306	1.99368	1.95384	1.97376	0.494955	0.485436	0.490195
PT12	37334	45263	537	498	51.2971	62.1916	56.7444	0.851893	0.790024	0.820958
PT13	44195	44729	379	370	60.7242	61.4579	61.091	0.601243	0.586965	0.594104
PT14	34147	38973	493	563	46.9182	53.5491	50.2336	0.782092	0.893139	0.837615
PT15	64259	53216	422	446	88.2922	73.1191	80.7057	0.669458	0.707531	0.688494
PT16	6573	6265	554	485	9.03134	8.60815	8.81974	0.878862	0.7694	0.824131
PT17	38878	44911	269	303	53.4186	61.708	57.5633	0.42674	0.480677	0.453708
PT18	208	250	320	320	0.285793	0.343501	0.314647	0.507646	0.507646	0.507646
PT19	127491	149063	551	509	175.173	204.813	189.993	0.874102	0.807474	0.840788
PT20	93017	110967	307	364	127.806	152.469	140.138	0.487023	0.577447	0.532235
PT21	87270	86574	362	371	119.909	118.953	119.431	0.574274	0.588552	0.581413
PT22	66745	61858	296	353	91.708	84.9932	88.3506	0.469572	0.559997	0.514784
PT23	76321	69888	427	502	104.865	96.0265	100.446	0.67739	0.796369	0.736879
PT24	49666	44577	649	758
PT25	21405	20566	637	541	29.4106	28.2578	28.8342	1.01053	0.858238	0.934385
PT26	26577	31962	695	820	36.5169	43.916	40.2165	1.10254	1.30084	1.20169
PT27	43228	35944	386	348	59.3955	49.3873	54.3914	0.612348	0.552065	0.582206
PT28	70979	61444	473	517	97.5255	84.4244	90.975	0.750364	0.820165	0.785264
PT29	55728	64376	605	669	76.5706	88.453	82.5118	0.959768	1.0613	1.01053
PT30	42346	41840	570	536	58.1836	57.4884	57.836	0.904244	0.850306	0.877275
PT31	57708	63527	413	418	79.2911	87.2865	83.2888	0.65518	0.663112	0.659146
PT32	14473	16126	305	355	19.886	22.1572	21.0216	0.48385	0.563169	0.52351
PT33	1423	1725	258	273	1.95521	2.37016	2.16268	0.409289	0.433085	0.421187
PT34	84287	96587	458	403	115.811	132.711	124.261	0.726568	0.639316	0.682942
PT35	57375	55790	520	522	78.8336	76.6558	77.7447	0.824924	0.828097	0.826511
PT36	96994	111148	105	133	133.27	152.718	142.994	0.166571	0.21099	0.188781
PT37	57465	63770	877	850	78.9572	87.6203	83.2888	1.39127	1.34843	1.36985
PT38	69253	63415	458	506	95.154	87.1326	91.1433	0.726568	0.802715	0.764641
PT39	148673	174529	567	569	204.278	239.804	222.041	0.899485	0.902657	0.901071
PT40	142889	127734	352	351	196.33	175.507	185.919	0.55841	0.556824	0.557617
PT41	124850	150757	125	131	171.545	207.141	189.343	0.198299	0.207817	0.203058
PT42	50757	46665	671	590	69.7404	64.118	66.9292	1.06447	0.935972	1.00022
PT43	59126	55017	369	441	81.2395	75.5937	78.4166	0.585379	0.699599	0.642489
PT44	11021	9735	422	398	15.1429	13.3759	14.2594	0.669458	0.631384	0.650421
PT45	40690	37260	354	381	55.9083	51.1955	53.5519	0.561583	0.604416	0.582999
PT46	84350	75707	512	510	115.897	104.022	109.96	0.812233	0.80906	0.810647
PT47	21405	24234	491	515	29.4106	33.2977	31.3541	0.778919	0.816992	0.797956
PT48	15964	15461	453	466	21.9346	21.2435	21.5891	0.718636	0.739259	0.728947
PT49	98216	84003	606	527	134.949	115.421	125.185	0.961354	0.836029	0.898691
PT50	62790	55236	598	638	86.2738	75.8946	81.0842	0.948663	1.01212	0.980391
PT51	27709	33459	415	352	38.0723	45.9729	42.0226	0.658353	0.55841	0.608382
PT52	110092	137734	348	299	151.267	189.247	170.257	0.552065	0.474331	0.513198
PT53	101444	109021	402	392			-			-
PT54	111992	102141	437	448	153.878	140.342	147.11	0.693254	0.710704	0.701979
PT55	114134	109658	414	354	156.821	150.671	153.746	0.656767	0.561583	0.609175
PT56	56517	46805	419	393	77.6547	64.3103	70.9825	0.664699	0.623452	0.644075
PT57	9428	8394	704	650	12.9541	11.5334	12.2438	1.11682	1.03116	1.07399
PT58	38483	35523	521	495	52.8759	48.8088	50.8423	0.826511	0.785264	0.805887
PT59	45173	39899	598	661
PT60	46208	50664	667	708	63.4901	69.6126	66.5513	1.05812	1.12317	1.09064
PT61	34735	31935	752	855	47.7261	43.8789	45.8025	1.19297	1.35637	1.27467
PT62	55643	55199	511	545	76.4538	75.8437	76.1488	0.810647	0.864584	0.837615
PT63	55842	64507	699	798	76.7272	88.633	82.6801	1.10889	1.26594	1.18741
PT64	22390	21170	214	244	30.764	29.0877	29.9258	0.339488	0.38708	0.363284
PT65	50105	43374	195	217	68.8446	59.5961	64.2203	0.309347	0.344247	0.326797
PT66	53020	63508	412	434	72.8498	87.2604	80.0551	0.653594	0.688494	0.671044
PT67	150562	129293	337	351	206.873	177.649	192.261	0.534614	0.556824	0.545719
PT68	87391	74745	143	168	120.076	102.7	111.388	0.226854	0.266514	0.246684
PT69	24925	28448	262	235	34.2471	39.0877	36.6674	0.415635	0.372802	0.394219
PT70	22516	27188	144	126	30.9371	37.3565	34.1468	0.228441	0.199885	0.214163
PT71	167	200	309	353	0.229459	0.274801	0.25213	0.490195	0.559997	0.525096
PT72	38150	43193	287	273	52.4183	59.3474	55.8829	0.455295	0.433085	0.44419
PT73	21586	22830	443	500	29.6593	31.3685	30.5139	0.702772	0.793196	0.747984
PT74	222	206	581	489	0.305029	0.283045	0.294037	0.921694	0.775746	0.84872
PT75	3368	3663	307	341	4.62765	5.03298	4.83032	0.487023	0.54096	0.513991
PT76	27042	32261	403	409	37.1559	44.3268	40.7413	0.639316	0.648835	0.644075
PT77	32999	32999	186	199	45.3408	45.3408	45.3408	0.295069	0.315692	0.305381
PT78	9856	9738	113	116	13.5422	13.3801	13.4611	0.179262	0.184022	0.181642
PT79	17015	20463	527	464	23.3787	28.1163	25.7475	0.836029	0.736086	0.786058
PT80	4758	4627	393	436	6.53752	6.35752	6.44752	0.623452	0.691667	0.65756
PT81	22754	21601	285	254	31.2641	29.6799	30.472	0.452122	0.402944	0.427533
PT82	215	183	268	244	0.295411	0.251443	0.273427	0.425153	0.38708	0.406117
PT83	226	202	304	357	0.310525	0.277549	0.294037	0.482263	0.566342	0.524303
PT84	52112	62673	749	665	71.6022	86.1131	78.8576	1.18821	1.05495	1.12158
PT85	61817	58684	469	425	84.9369	80.6321	82.7845	0.744018	0.674217	0.709118
PT86	13440	15905	248	242	18.4666	21.8536	20.1601	0.393425	0.383907	0.388666
PT87	70885	65695	467	526	97.3964	90.2653	93.8308	0.740845	0.834443	0.787644
PT88	29896	31241	253	263	41.0773	42.9253	42.0013	0.401357	0.417221	0.409289
PT89	79713	72702	424	394	109.526	99.893	104.71	0.67263	0.625039	0.648835
PT90	1500	1740	279	272	2.06101	2.39077	2.22589	0.442604	0.431499	0.437051
PT91	29064	26296	349	338	39.9341	36.1309	38.0325	0.553651	0.536201	0.544926
PT92	138703	145202	798	856	190.579	199.508	195.044	1.26594	1.35795	1.31195
PT93	82743	76689	368	421	113.689	105.371	109.53	0.583792	0.667871	0.625832
PT94	38471	41344	324	342	52.8594	56.8069	54.8331	0.513991	0.542546	0.528269
PT95	22899	19041	148	176	31.4634	26.1624	28.8129	0.234786	0.279205	0.256996
PT96	235	254	527	473	0.322891	0.348997	0.335944	0.836029	0.750364	0.793196
P	32667	30794	159	190	44.8846	42.3111	43.5979	0.252236	0.301415	0.276826
T	9575	11150	444	470	13.1561	15.3202	14.2381	0.704358	0.745605	0.724981
Descriptives
		N	Mean	Std. Deviation	Std. Error	95% Confidence Interval for Mean		Minimum	Maximum
						Lower Bound	Upper Bound
Daidzein	1	96	65.1523	51.4363	5.24969	54.7303	75.5742	0.23	206.87
	2	96	65.3672	52.0056	5.30779	54.8299	75.9045	0.23	239.8
	Total	192	65.2597	51.5862	3.72292	57.9164	72.603	0.23	239.8
Genistein	1	96	0.675271	0.262873	0.0268293	0.622008	0.728534	0.179	1.391
	2	96	0.680396	0.260575	0.0265948	0.627598	0.733193	0.184	1.356
	Total	192	0.677833	0.261053	0.0188399	0.640672	0.714994	0.179	1.391
ANOVA (between plants)
		Sum of Squares		df	Mean Square	F	Sig.
Daidzein	Between Groups	2.21665		1	2.21665	0.000828613	0.977066
	Within Groups	508275		190	2675.13
	Total	508278		191
Genistein	Between Groups	0.00126075		1	0.00126075	0.0184049	0.89223
	Within Groups	13.0151		190	0.0685007
	Total	13.0164		191
Descriptives
		N	Mean	Std. Deviation	Std. Error	95% Confidence Interval for Mean		Minimum	Maximum
						Lower Bound	Upper Bound
Daidzein	RIL	188	66.033	51.8129	3.77884	58.5783	73.4876	0.23	239.8
	Peking	2	43.595	1.81726	1.285	27.2675	59.9225	42.31	44.88
	Tamahomare	2	14.24	1.52735	1.08	0.517299	27.9627	13.16	15.32
	Total	192	65.2597	51.5862	3.72292	57.9164	72.603	0.23	239.8
Genistein	RIL	188	0.681601	0.260451	0.0189953	0.644128	0.719074	0.179	1.391
	Peking	2	0.2765	0.0346482	0.0245	-0.034802	0.587802	0.252	0.301
	Tamahomare	2	0.725	0.0296985	0.021	0.45817	0.99183	0.704	0.746
	Total	192	0.677833	0.261053	0.0188399	0.640672	0.714994	0.179	1.391
ANOVA
			Sum of Squares	df	Mean Square	F	Sig.
Daidzein	Between Groups	6257.15		2	3128.58	1.17784	0.310192
	Within Groups	502021		189	2656.19
	Total	508278		191
Genistein	Between Groups	0.329255		2	0.164628	2.45245	0.0888175
	Within Groups	12.6871		189	0.0671277
	Total	13.0164		191

## Sheet: QTL
	PT01	PT02	PT03	PT04	PT05	PT06	PT07	PT08	PT09	PT10	PT11	PT12	PT13	PT14	PT15	PT16	PT17	PT18	PT19	PT20	PT21	PT22	PT23	PT24	PT25	PT26	PT27	PT28	PT29	PT30	PT31	PT32	PT33	PT34	PT35	PT36	PT37	PT38	PT39	PT40	PT41	PT42	PT43	PT44	PT45	PT46	PT47	PT48	PT49
*Genistein	0.378063	0.763623	0.989604	0.903924	0.475524	0.580482	0.607257	0.387702	1.22737	0.966042	0.490518	0.820386	0.593334	0.837522	0.688653	0.823599	0.454104	0.507654	0.840735	0.532287	0.581553	0.515151	0.736848	-	0.933912	1.20166	0.582624	0.785043	1.00995	0.877149	0.658665	0.523719	0.420903	0.682227	0.825741	0.188781	1.36981	0.764694	0.900711	0.557991	0.202419	1.00031	0.6426	0.650097	0.582624	0.810747	0.797895	0.729351	0.898569
*Daidzein	102.711	142.59	98.847	39.921	81.48	0.294	0.252	6.594	81.102	45.045	1.974	56.742	61.089	50.232	80.703	8.82	57.561	0.315	189.987	140.133	119.427	88.347	100.443	-	28.833	40.215	54.39	90.972	82.509	57.834	83.286	21.021	2.163	124.257	77.742	142.989	83.286	91.14	222.033	185.913	189.336	66.927	78.414	14.259	53.55	109.956	31.353	21.588	125.181
*USDA110_2	45.8333	75	87.5	91.6667	16.6667	54.1667	33.3333	75	75	70.8333	37.5	79.1667	70.8333	75	70.8333	79.1667	12.5	62.5	37.5	50	37.5	29.1667	91.6667	-	83.3333	75	79.1667	70.8333	83.3333	54.1667	33.3333	33.3333	37.5	54.1667	75	66.6667	75	75	75	79.1667	16.6667	75	79.1667	66.6667	79.1667	50	70.8333	70.8333	75
*USDA94_2	54.1667	20.8333	4.16667	8.33333	83.3333	45.8333	62.5	12.5	12.5	20.8333	58.3333	4.16667	16.6667	8.33333	20.8333	20.8333	83.3333	33.3333	50	41.6667	62.5	62.5	8.33333	-	12.5	8.33333	16.6667	25	12.5	41.6667	66.6667	62.5	62.5	33.3333	16.6667	29.1667	0	12.5	8.33333	12.5	83.3333	20.8333	12.5	25	8.33333	45.8333	20.8333	16.6667	16.6667
*B_sp_Exp2	0	4.16667	8.33333	0	0	0	4.16667	12.5	12.5	8.33333	4.16667	16.6667	12.5	16.6667	8.33333	0	4.16667	4.16667	12.5	8.33333	0	8.33333	0	-	4.16667	16.6667	4.16667	4.16667	4.16667	4.16667	0	4.16667	0	12.5	8.33333	4.16667	25	12.5	16.6667	8.33333	0	4.16667	8.33333	8.33333	12.5	4.16667	8.33333	12.5	8.33333
*USDA110_1	58.3333	75	79.1667	79.1667	25	16.6667	58.3333	70.8333	70.8333	58.3333	62.5	70.8333	54.1667	62.5	41.6667	87.5	25	75	50	12.5	70.8333	54.1667	87.5	-	79.1667	58.3333	37.5	62.5	75	87.5	58.3333	33.3333	66.6667	70.8333	62.5	54.1667	58.3333	58.3333	66.6667	75	25	50	66.6667	70.8333	70.8333	75	62.5	75	75
*USDA94_1	41.6667	12.5	4.16667	16.6667	70.8333	83.3333	33.3333	4.16667	4.16667	20.8333	25	4.16667	37.5	0	20.8333	4.16667	62.5	16.6667	20.8333	75	29.1667	25	8.33333	-	4.16667	4.16667	62.5	29.1667	8.33333	0	37.5	54.1667	33.3333	0	20.8333	37.5	0	16.6667	4.16667	0	70.8333	37.5	12.5	16.6667	8.33333	16.6667	29.1667	12.5	0
*B_sp_Exp1	0	12.5	16.6667	4.16667	4.16667	0	8.33333	25	25	20.8333	12.5	25	8.33333	37.5	37.5	8.33333	12.5	8.33333	29.1667	12.5	0	20.8333	4.16667	-	16.6667	37.5	0	8.33333	16.6667	12.5	4.16667	12.5	0	29.1667	16.6667	8.33333	41.6667	25	29.1667	25	4.16667	12.5	20.8333	12.5	20.8333	8.33333	8.33333	12.5	25
*USDA110_3	33.3333	75	95.8333	100	8.33333	91.6667	8.33333	78.2609	79.1667	83.3333	8.33333	87.5	83.3333	83.3333	62.5	66.6667	0	50	20.8333	83.3333	4.16667	4.16667	91.6667	-	83.3333	87.5	-	79.1667	87.5	20.8333	8.33333	33.3333	8.33333	33.3333	90.9091	79.1667	91.6667	91.6667	79.1667	79.1667	6.25	100	91.6667	62.5	88.8889	25	82.6087	62.5	70.8333
*USDA94_3	66.6667	16.6667	4.16667	0	91.6667	8.33333	91.6667	21.7391	16.6667	16.6667	91.6667	4.16667	16.6667	16.6667	29.1667	33.3333	100	50	79.1667	8.33333	95.8333	95.8333	4.16667	-	16.6667	12.5	-	16.6667	12.5	79.1667	91.6667	66.6667	91.6667	66.6667	9.09091	20.8333	0	8.33333	8.33333	20.8333	93.75	0	8.33333	29.1667	5.55556	75	8.69565	20.8333	29.1667
*B_sp_Exp3	0	8.33333	0	0	0	0	0	0	4.16667	0	0	8.33333	0	0	8.33333	0	0	0	0	8.33333	0	0	4.16667	-	0	0	-	4.16667	0	0	0	0	0	0	0	0	8.33333	0	12.5	0	0	0	0	8.33333	5.55556	0	8.69565	16.6667	0
[truncated: 47 more columns]

## Sheet: Correlation
	PT01	PT02	PT03	PT04	PT05	PT06	PT07	PT08	PT09	PT10	PT11	PT12	PT13	PT14	PT15	PT16	PT17	PT18	PT19	PT20	PT21	PT22	PT23	PT24	PT25	PT26	PT27	PT28	PT29	PT30	PT31	PT32	PT33	PT34	PT35	PT36	PT37	PT38	PT39	PT40	PT41	PT42	PT43	PT44	PT45	PT46	PT47	PT48	PT49
*Genistein	0.378355	0.763848	0.989909	0.904244	0.475918	0.58062	0.606795	0.387873	1.22787	0.966113	0.490195	0.820958	0.594104	0.837615	0.688494	0.824131	0.453708	0.507646	0.840788	0.532235	0.581413	0.514784	0.736879	1.11603	0.934385	1.20169	0.582206	0.785264	1.01053	0.877275	0.659146	0.52351	0.421187	0.682942	0.826511	0.369629	1.36985	0.764641	0.901071	0.557617	0.203058	1.00022	0.642489	0.650421	0.582999	0.810647	0.797956	0.728947	0.898691
*daidz	102.714	142.595	98.8501	144.926	81.4827	0.294037	0.25213	6.59385	81.1048	45.0461	1.97376	56.7444	61.091	50.2336	80.7057	8.81974	57.5633	0.314647	189.993	140.138	119.431	88.3506	100.446	64.7452	28.8342	40.2165	54.3914	90.975	82.5118	57.836	83.2888	21.0216	2.16268	124.261	77.7447	142.994	83.2888	91.1433	222.041	185.919	189.343	66.9292	78.4166	14.2594	53.5519	109.96	31.3541	21.5891	125.185
*BJ_Exp2	45.8333	75	87.5	91.6667	16.6667	54.1667	33.3333	75	75	70.8333	37.5	79.1667	70.8333	75	70.8333	79.1667	12.5	62.5	37.5	50	37.5	29.1667	91.6667	75	83.3333	75	79.1667	70.8333	83.3333	54.1667	33.3333	33.3333	37.5	54.1667	75	66.6667	75	75	75	79.1667	16.6667	75	79.1667	66.6667	79.1667	50	70.8333	70.8333	75
*BE_Exp2	54.1667	20.8333	4.16667	8.33333	83.3333	45.8333	62.5	12.5	12.5	20.8333	58.3333	4.16667	16.6667	8.33333	20.8333	20.8333	83.3333	33.3333	50	41.6667	62.5	62.5	8.33333	12.5	12.5	8.33333	16.6667	25	12.5	41.6667	66.6667	62.5	62.5	33.3333	16.6667	29.1667	0	12.5	8.33333	12.5	83.3333	20.8333	12.5	25	8.33333	45.8333	20.8333	16.6667	16.6667
*B_sp_Exp2	0	4.16667	8.33333	0	0	0	4.16667	12.5	12.5	8.33333	4.16667	16.6667	12.5	16.6667	8.33333	0	4.16667	4.16667	12.5	8.33333	0	8.33333	0	12.5	4.16667	16.6667	4.16667	4.16667	4.16667	4.16667	0	4.16667	0	12.5	8.33333	4.16667	25	12.5	16.6667	8.33333	0	4.16667	8.33333	8.33333	12.5	4.16667	8.33333	12.5	8.33333
*BJ_Exp1	58.3333	75	79.1667	79.1667	25	16.6667	58.3333	70.8333	70.8333	58.3333	62.5	70.8333	54.1667	62.5	41.6667	87.5	25	75	50	12.5	70.8333	54.1667	87.5	50	79.1667	58.3333	37.5	62.5	75	87.5	58.3333	33.3333	66.6667	70.8333	62.5	54.1667	58.3333	58.3333	66.6667	75	25	50	66.6667	70.8333	70.8333	75	62.5	75	75
*BE_Exp1	41.6667	12.5	4.16667	16.6667	70.8333	83.3333	33.3333	4.16667	4.16667	20.8333	25	4.16667	37.5	0	20.8333	4.16667	62.5	16.6667	20.8333	75	29.1667	25	8.33333	12.5	4.16667	4.16667	62.5	29.1667	8.33333	0	37.5	54.1667	33.3333	0	20.8333	37.5	0	16.6667	4.16667	0	70.8333	37.5	12.5	16.6667	8.33333	16.6667	29.1667	12.5	0
*B_sp_Exp1	0	12.5	16.6667	4.16667	4.16667	0	8.33333	25	25	20.8333	12.5	25	8.33333	37.5	37.5	8.33333	12.5	8.33333	29.1667	12.5	0	20.8333	4.16667	37.5	16.6667	37.5	0	8.33333	16.6667	12.5	4.16667	12.5	0	29.1667	16.6667	8.33333	41.6667	25	29.1667	25	4.16667	12.5	20.8333	12.5	20.8333	8.33333	8.33333	12.5	25
*BJ_Exp3	33.3333	75	95.8333	100	8.33333	91.6667	8.33333	78.2609	79.1667	83.3333	8.33333	87.5	83.3333	83.3333	62.5	66.6667	0	50	20.8333	83.3333	4.16667	4.16667	91.6667	95.8333	83.3333	87.5	-	79.1667	87.5	20.8333	8.33333	33.3333	8.33333	33.3333	90.9091	79.1667	91.6667	91.6667	79.1667	79.1667	6.25	100	91.6667	62.5	88.8889	25	82.6087	62.5	70.8333
*BE_Exp3	66.6667	16.6667	4.16667	0	91.6667	8.33333	91.6667	21.7391	16.6667	16.6667	91.6667	4.16667	16.6667	16.6667	29.1667	33.3333	100	50	79.1667	8.33333	95.8333	95.8333	4.16667	4.16667	16.6667	12.5	-	16.6667	12.5	79.1667	91.6667	66.6667	91.6667	66.6667	9.09091	20.8333	0	8.33333	8.33333	20.8333	93.75	0	8.33333	29.1667	5.55556	75	8.69565	20.8333	29.1667
*B_sp_Exp3	0	8.33333	0	0	0	0	0	0	4.16667	0	0	8.33333	0	0	8.33333	0	0	0	0	8.33333	0	0	4.16667	0	0	0	-	4.16667	0	0	0	0	0	0	0	0	8.33333	0	12.5	0	0	0	0	8.33333	5.55556	0	8.69565	16.6667	0
[truncated: 47 more columns]
